# Supplementary material for: AHSA1-HSP90AA1 complex stabilized IFI6 and TGFB1 promotes mitochondrial stability and EMT in EGFR-mutated lung adenocarcinoma under Osimertinib pressure
Source: Cell Death Dis. 2025 Apr 15;16(1):298. doi: 10.1038/s41419-025-07650-9 (PMC12000569; doi:10.1038/s41419-025-07650-9)
Supplement: Supplementary file 3 — Antibody list [file 41419_2025_7650_MOESM3_ESM.xlsx]

## Sheet: Sheet1
Item No	Product Name	Brand
13038T	Phospho-Akt (Thr308) (D25E6) XP® Rabbit mAb	CST
4691T	Akt (pan) (C67E7) Rabbit mAb	CST
ab184699	Anti-ERK1 + ERK2	Abcam
ab201015	Anti-ERK1 (phospho T202) + ERK2 (phospho T185)	Abcam
8727T	MEK1/2 (D1A5) Rabbit mAb	CST
9154T	Phospho-MEK1/2 (Ser217/221) (41G9)	CST
3879T	Snail (C15D3)	CST
8480T	β-Catenin (D10A8) XP® Rabbit mAb	CST
ab40772	Anti-E Cadherin	Abcam
5741T	Vimentin (D21H3) XP® Rabbit mAb	CST
ab134175	Anti-Cyclin D1	Abcam
ab108357	Anti-CDK4	Abcam
ab32124	Anti-Bcl-2	Abcam
ab32370	Anti-Bcl-XL	Abcam
ab32503	Anti-Bax	Abcam
2002T	Anti-BID	CST
ab133504	Anti-Cytochrome C	Abcam
ab32351	Anti-Caspase-3	Abcam
9532T	PARP (46D11) Rabbit mAb	CST
ab307716	Anti-AHA1	abcam
ab315254	Anti-TGFB1	abcam
ab303516	Anti-HSP90α	abcam
71578	IFI6	CST
4850S	COX IV (3E11) Rabbit mAb	CST
5174S	GAPDH (D16H11) XP® Rabbit mAb	CST
31800	Goat anti-Mouse IgG (H+L) Secondary Antibody, Biotin	Invitrogen
65-6140	Goat anti-Rabbit IgG (H+L) Secondary Antibody, Biotin	Invitrogen
7074S	Anti-rabbit IgG, HRP-linked Antibody	CST
7076S	Anti-mouse IgG, HRP-linked Antibody	CST
F3040	Monoclonal ANTI-FLAG® M1 antibody	Sigma-Aldrich
12698S	His Tag （D3l1O）	CST
MA1-21316	Myc Tag Monoclonal Antibody (Myc.A7)	Invitrogen
